# Supplementary material for: Potential of Pine Biochar to Mitigate Bacterial Hazards Present in Recycled Manure Solids from Dairy Cows
Source: Vet Sci. 2025 Jan 10;12(1):43. doi: 10.3390/vetsci12010043 (PMC11769459; doi:10.3390/vetsci12010043)
Supplement: Supplementary file 1 [file vetsci-12-00043-s001.zip]

Archive with 1 entries (1 files):
- vetsci-3237066-supplementary.pdf
